# Supplementary material for: A nonsynonymous mutation in PLCG2 reduces the risk of Alzheimer’s disease, dementia with Lewy bodies and frontotemporal dementia, and increases the likelihood of longevity
Source: Acta Neuropathol. 2019 May 26;138(2):237–50. doi: 10.1007/s00401-019-02026-8 (PMC6660501; doi:10.1007/s00401-019-02026-8)
Supplement: Supplementary file 1 — Supplementary material 1 (XLSX 77 kb) [file 401_2019_2026_MOESM1_ESM.xlsx]

## Sheet: Stable 1 Cohort descriptions
Study name	Short description cohort	Ethics statement ant informed consent	References for cohort description:	Criteria controls	Diagnostic criteria for AD	Diagnostic criteria for FTD	Diagnostic criteria for LBD	Diagnostic criteria for PSP	Diagnostic criteria for other dementia	criteria for longevity cases
100-Plus Study	The 100-plus Study is an on-going prospective cohort study of Dutch centenarians who self-reported to be cognitively healthy, their first-degree family members and their respective partners. Demographics, life history, medical history, genealogy, neuropsychological data and blood samples are collected. Centenarians are followed annually until death.	The local Medical Ethical Committee has approved the 100-plus Study (registration number: 2016.440). All procedures performed in studies involving human participants were in accordance with the ethical standards of the institutional and/or national research committee and with the 1964 Helsinki declaration and its later amendments or comparable ethical standards. Informed consent was obtained from…	Holstege, H., Beker, N., Dijkstra, T., Pieterse, K., Wemmenhove, E., Schouten, K., Thiessens, L., Horsten, D., Rechtuijt, S., Sikkes, S., et al. (2018). The 100-plus Study of cognitively healthy centenarians: rationale, design and cohort description. Eur J Epidemiol.	Subjects of the ADC cohort and LASA cohort	Not applicable	Not applicable	Not applicable	Not applicable	Not applicable	The 100-plus Study includes (1) Dutch-speaking centenarians who can (2) provide official evidence for being aged 100 years or older, (3) self-report to be cognitively healthy, which is confirmed by an informant (i.e. a child or close relation), (4) consent to donation of a blood sample and (5) consent to (at least) two home-visits from a researcher, which includes an interview and neuropsychologi…
Amsterdam Dementia Cohort (ADC)	The Amsterdam Dementia Cohort is an ongoing study including patients who visit the memory clinic of the Alzheimer center of the VU University Medical Center [1]. At baseline, all subjects underwent a diagnostic assessment including medical history taking, physical and neurological examination, neuropsychological investigation, standard laboratory tests of blood and cerebrospinal fluid, electroenc…	The Medical Ethics Committee of the VUmc approved this study. All subjects gave written informed consent.	1. van der Flier, W.M., and Scheltens, P. (2018). Amsterdam Dementia Cohort: Performing Research to Optimize Care. J Alzheimers Dis 62, 1091-1111.	Subjects that present with memory complaints at our memory clinic, but perform normal on cognitive testing; i.e. criteria for mild cognitive impairment , dementia or psychiatric diagnosis not fulfilled.	National Institute of Neurological and Communicative Disorders and Stroke-Alzheimer’s Disease and Related Disorders Association (NINCDS-ADRDA) McKhann, G.M., et al., Alzheimers Dementia, 2011. 7(3): p. 263-9. McKhann, G.D., D. et al., Neurology, 1984. 34(7): p. 939-44.	Neary D, et al., Neurology, 1998. 51: p. 1546-1554 and Rascovsky K, et al., Brain, 2011. 134: p. 2456-2477.	McKeith IG, et al. Neurology, 2005. 65: p. 1863-1872.	Not applicable	Not applicable	Not applicable
Brain compendium	One thousand five hundred eleven brains were selected from four centers within the MRC Brain Bank Network to include a representative range of neurodegenerative disorders and controls who died from unrelated causes. Demographic data (age of disease onset and death, disease duration, and family history of disease), together with the antemortem clinical diagnosis and postmortem neuropathological di…	Ethical approval for the genetic analysis of postmortem brain tissue was obtained from the ethical review board of each participating center.	Keogh MJ, Wei W, Wilson I, Coxhead J, Ryan S, Rollinson S, Griffin H, Kurzawa-Akanbi M, Santibanez-Koref M, Talbot K, Turner MR, McKenzie C, Troakes C, Attems J, Smith C, Al Sarraj S, Morris CM, Ansorge O, Pickering-Brown S, Ironside JW, Chinnery PF. Genetic compendium of 1511 human brains available through the UK Medical Research Council Brain Banks Network Resource. Genome Research 2017;27(1):1…	Control cases were defined as those in which a Braak neurofibrillary tangle stage was 2 or lower and there were no other features suggestive of a neurodegenerative disease in either ante mortem data, or post mortem assessment. (age>55)	Mirra SS, Heyman A, McKeel D, Sumi SM, Crain BJ, Brownlee LM, Vogel FS, Hughes JP, van Belle G, Berg L. 1991. The Consortium to Establish a Registry for Alzheimer's Disease (CERAD). Part II. Standardization of the neuropathologic assessment of Alzheimer's disease. Neurology 41: 479-486. Montine TJ, Phelps CH, Beach TG, Bigio EH, Cairns NJ, Dickson DW, Duyckaerts C, Frosch MP, Masliah E, Mirra SS …	Mackenzie IR, Neumann M, Baborie A, Sampathu DM, Du Plessis D, Jaros E, Perry RH, Trojanowski JQ, Mann DM, Lee VM. 2011. A harmonized classification system for FTLD-TDP pathology. Acta neuropathologica 122: 111-113.	McKeith IG, Dickson DW, Lowe J, Emre M, O'Brien JT, Feldman H, Cummings J, Duda JE, Lippa C, Perry EK et al. 2005. Diagnosis and management of dementia with Lewy bodies: third report of the DLB Consortium. Neurology 65: 1863-1872.	Not applicable	Not applicable	Not applicable
Clinical AD, Sweden	The Swedish AD-population consists of AD-cases recruited at memory-clinics in different Swedish Cities (Zetterberg et al. 2008).	The study was approved by the local Ethical Commissions at the respective academic center and the tenets of the Declaration of Helsinki were followed.	Zetterberg et al. Am J Genet B Neuropsychiatr Genet. 2008 Sep5;147B(6):720-6.		National Institute of Neurological and Communicative Disorders and Stroke-Alzheimer’s Disease and Related Disorders Association (NINCDS-ADRDA) McKhann, G.M., et al., Alzheimers Dementia, 2011. 7(3): p. 263-9. McKhann, G.D., D. et al., Neurology, 1984. 34(7): p. 939-44.	Not applicable	Not applicable	Not applicable	Not applicable	Not applicable
Danish study	The long-lived individuals included in this study were drawn from six nation-wide surveys collected at the University of Southern Denmark; the Study of Danish Old Sibs (DOS), the 1905 birth cohort study, the 1910 birth cohort study, the 1911-12 birth cohort study, the 1915 birth cohort study, and the Longitudinal Study of Ageing Danish Twins (LSADT). Briefly, DOS was initiated in 2004 and include…	Written informed consent was obtained form all study participants, and the collection and use of biological material and survey information was approved by the relevant Regional Scientific Ethics Committees. The study was approved by the Danish Data Protection Agency.	Miller et al. Nucleic Acids Res. 1988;16(3):1215. Paternoster et al. PLoS One. 2011;6(9):e24303. Rasmussen et al. Int J Epidemiol. 2017;46(6):1746-1746j. Robine et al. Curr Gerontol Geriatr Res. 2010;2010:120354. Skytthe A et al. Twin Res. 2002; 5(5):352-357.	Not applicable	Not applicable	Not applicable	Not applicable	Not applicable	Not applicable	Individuals aged>90 years
Genetics of Healthy Ageing Study (GEHA) - NL	Families participating in the GEHA study have at least two siblings meeting four inclusion criteria: (i) participants are at least 90 years old, (ii) participants have at least one living brother or sister who fulfils the first criterion and is willing to participate, (iii) the nonagenarian sibship has an identical mother and father, and (iv) the parents of the nonagenarian sibship are European a…	In accordance with the Declaration of Helsinki, we obtained written informed consent from all participants prior to their entering the study. Good clinical practice guidelines were maintained. The study protocol was approved by the ethical committee of the Leiden University Medical Center before the start of the study.	Skytthe A et al. Design, recruitment, logistics, and data management of the GEHA (Genetics of Healthy Ageing) project. Exp Gerontol. 2011;46:934–945.	Not applicable	Not applicable	Not applicable	Not applicable	Not applicable	Not applicable	Dutch subset of GEHA added to cases, all aged >90 years
German Study on Ageing, Cognition and Dementia in Primary Care Patients (AgeCoDe)	AgeCoDe is a longitudinal, general practice registry-based study of non-demented individuals aged above 75 years that were recruited between January 2003 and November 2004 in six German cities (Bonn, Düsseldorf, Hamburg, Leipzig, Mannheim and Munich). 3327 participants were included at baseline and subsequently participated in follow-up visits in their home environment approximately every 18 mont…	The AgeCoDe study was approved by the Ethics Committee of the Medical Association of Hamburg (file OB/8/02) and all other participating centres. All participants gave their informed consent.	Jessen, F., Wiese, B., Bickel, H., Eiffländer-Gorfer, S., Fuchs, A., Kaduszkiewicz, H., ... & Riedel-Heller, S. G. (2011). Prediction of dementia in primary care patients. PLoS One, 6(2), e16852.	Participnats that died before the age of 90. All participants were 75 or older at baseline	Not applicable	Not applicable	Not applicable	Not applicable	Not applicable	Those living longer than 90 years
Gothenburg Birth Cohort Studies, Sweden	The Gothenburg Birth Cohort Studies consist of data from four studies which recruited individuals representative of the Swedish population. The population with genetic data includes individuals from “Kvinnoundersökningen” (KVUS), a study of women who have been followed since 1968 (age at inclusion 38-60) (Bengtsson et al. 1973); individuals born 1930 and 1944 from the H70 study, which includes lo…	The studies were approved by the Regional Ethical Review Board in Gothenburg, and informed consent was obtained from all participants and/or their relatives in cases of dementia.	Bengtssson et al. Acta Med Scand. 1973;193(4):311-8. Skoog et al. Biol Psychiatry. 2015 Nov 15;78(10):730-6. Zettergren et al. Am J Geriatr Psychiatry. 2017 Feb;25(2):170-7. Skoog et al. Sci Rep. 2017 Jul 21;7(1):6136. (a) Skoog et al. J Am Geriatr Soc. 2017 Jun;65(6):1296-1300. (b)	Age or age at death <90 years.	Not applicable	Not applicable	Not applicable	Not applicable		Age or age at death >90 years
GR@ACE (Fundació ACE Genome Research Consortium)	GR@ACE Cohort has been generated by the Memory Clinic of Fundació ACE, Barcelona, Spain. The Memory Clinic is structured as a referral center and receives patients from districts of greater Barcelona, supported by the Health Ministry, as well as private patients. The unit includes neurologists, geriatricians, neuropsychologists, social workers, nurses, and clinical and technical staff.Patients ar…	All patients gave written informed consent for blood venopuncture, DNA extraction, samples storage and genome analysis until sample exhaustion. Fundació ACE biorepository collection is registered in the Ministry of Heath of Spain (ISCIII). An external Ethics Committe of Fundació ACE (Hospital Clínic, Barcelona) has approved the genetic research protocol of Fundació ACE and the Dementia Genetics S…	Boada M, et al; Fundació ACE Alzheimer Research Center and Memory Clinic. Alzheimers Dement. 2014 May;10(3):409-15.	Unselected controls obtained from the general population (Neocodex Biobank)	McKhann, G.M., et al., Alzheimers Dementia, 2011. 7(3): p. 263-9.	Rascovsky K, et al., Brain, 2011. 134: p. 2456-2477.Gorno-Tempini ML et al., Neurology. 2011 Mar 15;76(11):1006-14.	McKeith IG, et al. Neurology, 2005. 65: p. 1863-1872.	NINDS-SPSP. Guidelines for diagnosing progressive supranuclear palsi . Review. D.R. Williams and W. Lee. Neurodegen. Dis.Manage( 2012) 2 (1), 125-133	Not applicable	Not applicable
International FTD-Genomics Consortium (IFGC)	44 international research groups contributed samples within the International FTD-Genomics Consortium (IFGC) efforts. Patients were diagnosed according to the Neary criteria or the revised criteria for behavioural FTD and the language variants of FTD at every collaborative site. For each patient, the diagnosis was made by a neurologist with an interest in FTD or, in a minority (3%), by pathologic…	Investigators at every site obtained written informed consent from patients and control individuals. Every participating group provided consent for the use of these samples for the purposes of this study. Each study site obtained approval from a local ethics committee or institutional research ethics board.	Ferrari et al. Lancet Neurol. 2014 Jul;13(7):686-99. (PMID: 24943344)	All control samples used in the replication phasewere collected from the groups participating in the study (5094 samples passed quality control) and were of European ancestry from the following countries: France,Germany, Italy, the Netherlands, Spain, Sweden, the UK, and USA.	Not applicable	Neary D, Snowden JS, Gustafson L, et al. Frontotemporal lobardegeneration: a consensus on clinical diagnostic criteria. Neurology 1998; 51: 1546–54; Rascovsky K, Hodges JR, Knopman D, et al. Sensitivity of revised diagnostic criteria for the behavioural variant of frontotemporal dementia. Brain 2011; 134: 2456–77; Gorno–Tempini ML, Hillis AE, Weintraub S, et al. Classifi cation of primary progres…	Not applicable	Not applicable	Not applicable	Not applicable
IPDGC (​The International Parkinson Disease Genomics Consortium)	Combination of 12 cohorts of Parkinsons disease	Ethical approval was given for individual studies by their respective review board.	https://www.biorxiv.org/content/early/2018/08/09/388165 (under review)	Clinical visits	Not applicable	Not applicable	Not applicable	Not applicable	Clinic visit, self-report or population controls	Not applicable
KKNMS German MS cohort	Cases were recruited across multiple sites in Germany on behalf of the German Competence Network Multiple Sclerosis (KKNMS), for further information see https://www.kompetenznetz-multiplesklerose.de/en/ and the publication.	All responsible ethics committees have provided positive votes for the individual studies. All study participants gave written informed consent. In case of minors, parental informed consent was also obtained.	Dankowski et al. 2015. Successful Replication of GWAS Hits for Multiple Sclerosis in 10,000 Germans Using the Exome Array. Genet. Epidemiol. 39, 601–608. doi:10.1002/gepi.21933	Healthy controls came from three geographically distinct German population-based cohorts to match the recruitment sites of the patients (popgen, KORA F4, Heinz Nixdorf Recall study (HNR)).	Not applicable	Not applicable	Not applicable	Not applicable	Patients with clinically isolated syndrome, relapse-remitting MS, or primary progressive MS.	Not applicable
Leiden Longevity study (LLS)	The Leiden Longevity Study (LLS) consists of 421 long-lived families of European descent. Families were included if at least two long-lived siblings were alive and fulfilled the age criterion of 89 years or older for males and 91 years or older for females, representing <0·5% of the Dutch population in 2001. In total, 944 long-lived proband siblings (mean age = 94 years, range = 89-104), 1671 off…	In accordance with the Declaration of Helsinki, we obtained written informed consent from all participants prior to their entering the study. Good clinical practice guidelines were maintained. The study protocol was approved by the ethical committee of the Leiden University Medical Center before the start of the study.	M. Schoenmaker et al. Evidence of genetic enrichment for exceptional survival using a family approach: the Leiden Longevity Study. Eur J Hum Genet. 2006 Jan;14(1):79-84.	Spouses of the offspring of the nonagenarians were used as a population matched cotrol.	Not applicable	Not applicable	Not applicable	Not applicable	Not applicable	Not applicable
Longitudinal Aging Study Amsterdam (LASA)	LASA is an ongoing, population-based, cohort study of individuals 55 years and older living in Amsterdam, Zwolle and Oss in 1992. Trained interviewers collected data on cognitive, emotional, physical and social functioning during a home interview. Subsequently, all participants were invited for a medical intrview where further diagnostic examinations were done and blood samples were drawn. Follow…	This study was approved by the Medical Ethics Committee of the VUmc. All subjects gave written informed consent.	Hoogendijk, E.O., Deeg, D.J.H., Poppelaars, J., van der Horst, M., Broese van Groenou, M.I., Comijs, H.C., Pasman, H.R.W., van Schoor, N.M., Suanet, B., Thomése, F., van Tilburg, T.G., Visser, M., & Huisman, M. (2016). The Longitudinal Aging Study Amsterdam: cohort update 2016 and major findings. European Journal of Epidemiology, 31, 927-945.	Subjects were collected from the general Dutch population in three regions: Amsterdam, Zwolle and Oss.	Not applicable	Not applicable	Not applicable	Not applicable	Not applicable	Not applicable
Mayo Clinic AD, DLB, PD, PSP	The Mayo cohorts consist of: 1477AD, 231 PSP, 853 PD, 306 DLB, and 1487 controls. Previously described in Conway et al. [PMID: 30326945 ], the AD cohort and controls in this study does not overlap with the Mayo Clinic participants included in the Sims et al.[PMID: 28714976] publication. All participants were recruited at Mayo Clinic Jacksonville, FL or Mayo Clinic Rochester, MN. Control participa…	The Mayo Clinic Institutional Review Board (IRB) approved all procedures for this study and we followed all appropriate protocols. All participants were properly consented for this study.	Conway O et al.: ABI3 and PLCG2 missense variants as risk factors for neurodegenerative diseases in Caucasians and African Americans. PMID: 30326945 Sims R et al.: Rare coding variants in PLCG2, ABI3, and TREM2 implicate microglial-mediated innate immunity in Alzheimer's disease. Nat Genet 2017, 49(9):1373-1384. PMID: 28714976 McKhann G et al.: Clinical diagnosis of Alzheimer's disease: report of…	Control participants were either cognitively normal at last clinical evaluation or were autopsy controls who had a Braak score of 2.5 or below and without a neuropathological diagnosis of neurodegenerative disease. Some of the controls were healthy family members of patients while others were present with memory complaints, but perform normal on cognitive testing.	McKhann G et al.: Clinical diagnosis of Alzheimer's disease: report of the NINCDS-ADRDA Work Group under the auspices of Department of Health and Human Services Task Force on Alzheimer's Disease. Neurology 1984, 34(7):939-944. PMID: 6610841	Not applicable	McKeith IG et al.: Diagnosis and management of dementia with Lewy bodies: Fourth consensus report of the DLB Consortium. Neurology 2017, 89(1):88-100. PMID: 28592453	Hauw JJ et al.: Preliminary NINDS neuropathologic criteria for Steele-Richardson-Olszewski syndrome (progressive supranuclear palsy). Neurology 1994, 44(11):2015-2019. PMID: 7969952	Gelb DJ et al.:Diagnostic Criteria for Parkinson disease. Archives of neurology 1999, 56(1):33-39. PMID: 9923759	Not applicable
NDRU cohort	The NDRU cohort is comprised of European-ancestry neurologically healthy controls and patients with diverse neurodegenerative diseases from North American and European centers. All cases were diagnosed using disease-specific consensus criteria.	Written informed consent for post mortem brain donation or blood collection was obtained from all participants.	Not applicable	No significant pathology and no history of neurological disease.	Hyman BT, Phelps CH, Beach TG, et al. National Institute on Aging-Alzheimer’s Association guidelines for the neuropathologic assessment of Alzheimer's disease. Alzheimers Dement. 2012;8(1):1-13.	Not applicable	McKeith IG. Consensus guidelines for the clinical and pathologic diagnosis of dementia with Lewy bodies (DLB): report of the Consortium on DLB International Workshop. J Alzheimers Dis. 2006;9(3 Suppl):417-423.	Hauw JJ, Daniel SE, Dickson D, et al. Preliminary NINDS neuropathologic criteria for Steele-Richardson-Olszewski syndrome (progressive supranuclear palsy). Neurology. 1994;44(11):2015-2019.	Not applicable	Not applicable
Netherlands Brain Bank (NBB)	Brain donors sign up to the NBB donor program during life. After the donor’s demise, the body is rapidly transported to VU university medical center (VUmc), where the autopsy takes place within 4-10 hours. The tissue is dissected according to the clinical diagnosis and preferences of the researchers. This rapid procedure ensures brain tissue of high quality.	The procedures of the NBB are in accordance with all national laws and regulations and respect human rights (the right to life, liberty and security of person). The NBB adheres to the standards for quality, safety and ethics for obtaining and handling of human tissue, as described in BrainNet Europe's Code of Conduct for brain banking. The NBB’s procedures have been approved by the ethics committ…	Not applicable	No significant pathology and no history of neurological disease.	Hyman BT, Phelps CH, Beach TG, et al. National Institute on Aging-Alzheimer’s Association guidelines for the neuropathologic assessment of Alzheimer's disease. Alzheimers Dement. 2012;8(1):1-13.	Not applicable	Not applicable	Not applicable	Not applicable	Not applicable
Oviedo Cohort				Elderly healthy subjects from general population without neurodegenative disease and MMSE	Not applicable	Neary D, et al., Neurology, 1998. 51: p. 1546-1554 and Rascovsky K, et al., Brain, 2011. 134: p. 2456-2477.	Not applicable	Not applicable	Not applicable	Not applicable
Project MinE, ALS GWAS consortium	The Project MinE GWAS cohort is an international effort to elucidate the genetic architecture of ALS and find associated loci	All cases and controls gave written informed consent and the relevant institutional review boards approved this study	Van Rheenen, Wouter, et al. "Genome-wide association analyses identify new risk variants and the genetic architecture of amyotrophic lateral sclerosis." Nature genetics 48.9 (2016): 1043.	Controls were either spouses of ALS patients or ascertained through other genetic studies (see manuscript)	Not applicable	Not applicable	Not applicable	Not applicable	ALS cases were diagnosed with probable or definite ALS according to the 1994 El-Escorial Criteria by neurologists specialized in motor neuron diseases
Risk and modifying factors in Fronto Temporal Dementia (RiMoD-FTD)	Case-control study for clinical FTD. 260 FTD cases and 1734 controls from the Rotterdam Study.			Elderly from the Rotterdam study (prospective cohort study of general population).	Not applicable	Neary D, et al., Neurology, 1998. 51: p. 1546-1554 and Rascovsky K, et al., Brain, 2011. 134: p. 2456-2477.	Not applicable	Not applicable	Not applicable	Not applicable
San Sebastian	The San Sebastian cohort is a repository of biobanked samples from patients who attend the memory clinic of the Hospital Universitario Donostia with standardized clinical and neuropsychological evaluation and consensus based diagnostic criteria.		-	Healthy volunteers, usually family members of patients attending the memory clinic, that perform normal on cognitive testing.	McKhann G et al. Neurology 1984; 34: 939-44 and McKhann GM et al. Alzheimers Dement 2011; 7: 263-9.	McKhann GM, et al. Arch Neurol 2001; 58: 1803-9	Not applicable	Litvan I, et al. Neurology 1996; 47: 1-9.	Not applicable	Not applicable
Sant Pau Cohort	The SPIN cohort is a multimodal research cohort for biomarker discovery and validation that includes participants with different neurodegenerative dementias, mild cognitive impairment and cognitively normal controls. All participants receive an extensive neurological and neuropsychological evaluation and undergo structural 3T brain MRI, blood extraction, and lumbar puncture for CSF biomarkers. A …	This study has been approved by the Ethics Committte of Sant Pau Hospital. All patients (or their legal guardian) gave written informed consent.	Alcolea, D., et al., Neurology, 2015. 85(7): p.626-33. Morenas-Rodriguez E., et al., J Alzheimers Dis. 2018;64(2):505-513. doi: 10.3233/JAD-180167.	Subjects with no memory complaints, who scored >27 in the MMSE, had a global CDR of 0, and a total Free and Cued Selective Reminding Test (FCSRT) immediate recall>=7	Not applicable		McKeith IG, et al. Neurology, 2005. 65: p. 1863-1872.	Not applicable	Not applicable	Not applicable
UCLA/UCSF Genetic Investigation in Frontotemporal Dementia and Alzheimer’s Disease (GIFT) Study	Patients and healthy control individuals were enrolled between 2005-2012 at the Memory and Aging Center, University of California, San Francisco, as part of the GIFT Study, an investigation of the genetics of neurodegenerative disease of patients seen at the UCSF Memory and Aging Center. An additional 32 DNA samples from patients with PSP were extracted from postmortem brain tissue from the New Y…	Written consent was obtained at the participating institutions. The study was approved by the Institutional Review Board of the University of California, Los Angeles.	1. Chen JA, Wang Q, Davis-Turak J, et al. A multiancestral genome-wide exome array study of alzheimer disease, frontotemporal dementia, and progressive supranuclear palsy. JAMA Neurology. 2015;72:414-422.	Subjects recruited separately as healthy aged controls	NINCDS-ADRDA criteria	FTDC 2011 criteria	Not applicable	NINDS PSP (1996) criteria	Not applicable	Not applicable
UK Biobank	A proxy phenotype of parental extreme age was assessed in adults in the UK Biobank study, a population-based cohort of approximately 500,000 adults aged 40-69 in the UK who were enrolled in the national health services system (Sudlow et al., 2015). Volunteers completed an in-person assessment at centers throughout the country, in which they reported family history information including the age of…	All participants provided written informed consent; the UKB received ethical approval from the National Research Ethics Service Committee North West-Haydock (reference 11/NW/0382), and all study procedures were in accordance with the World Medical Association for medical research. Access to the UK Biobank data was obtained under application number 16406.	The UK Biobank resource with deep phenotyping and genomic data. Clare Bycroft, Colin Freeman ... Peter Donnelly & Jonathan Marchini. Nature. volume 562, pages203–209 (2018); Sudlow C, Gallacher J, Allen N, et al. UK biobank: an open access resource for identifying the causes of a wide range of complex diseases of middle and old age. PLoS Med. 2015;12(3):e1001779.; Jansen, I.E., et al. (in press).…	Self-report of parental status of dementia	Self-report of parental status of dementia	Not applicable	Not applicable	Not applicable	Not applicable	Self-report of age of death of the parents or parental age.
Valdecilla Cohort	This cohort includes patients recruited from the Cognitive Disorders Clinic of the University Hospital Marqués de Valdecilla (Santander, Spain). All patients underwent a clinical interview, physical and neurological examination, neuropsychological testings, biochemical and serological blood tests and neuroimaging (brain CT or brain MRI). Some patients also underwent a biomarker study (analysis of…	This study has been approved by the Medical Ethics Committte of Cantabria ('Comité de Ética e Investigación de Cantabria'). All patients (or their legal guardian) gave written informed consent.	Not applicable	Not applicable	Not applicable	Neary D, et al., Neurology, 1998. 51: p. 1546-1554 and Rascovsky K, et al., Brain, 2011. 134: p. 2456-2477.	Not applicable	Not applicable	Not applicable	Not applicable

## Sheet: Stable  2 Pop. characteristics
				Controls						Long-lived cases						Alzheimers disease (AD)						Lewy-body dementia (DLB)					Fronto-temporal dementia(FTD)					Progressive Supranuclear Palsy (PSP)					Parkinson's disease					Multiple sclerosis			Amyotropic lateral sclerosis
Consortium name or combined cohort name:	Contributes to analysis of:	studies/sites included	Ancestry	N		Women(%)	APOE 4 positive (%)	APOE 2 positive (%)	Age last examination (± sd)	N		Women(%)	APOE 4 positive (%)	APOE 2 positive (%)	Age last examination (± sd)	N		Women(%)	APOE 4 positive (%)	APOE 2 positive (%)	Age at onset(± sd)	N	Women(%)	APOE 4 positive (%)	APOE 2 positive (%)	Age at onset(± sd)	N	Women(%)	APOE 4 positive (%)	APOE 2 positive (%)	Age at onset (± sd or range)	N	Women(%)	APOE 4 positive (%)	APOE 2 positive (%)	Age at onset(± sd)	N	Women(%)	APOE 4 positive (%)	APOE 2 positive (%)	Age at onset(± sd)	N	Women(%)	Age at onset(± sd)	N	Women(%)	APOE 4 positive (%)	APOE 2 positive (%)	Age at onset(± sd)
AgeCoDe	longevity	AgeCoDe	European Ancestry	861		496 (57.6)	186 (21.7) 5 missing	152 (17.8) 5 missing	83.3 (3.58)	462		324 (70.1)	97 (21.0) 1 missing	94 (20.3) 1 missing	92.21 (2.16)
Dutch cohorts	AD, FTD, DLB, longevity	Amsterdam Dementia Cohort	European Ancestry (dutch)	880		343 (39)	309 (39.4)	143 (17)	60.2 (8.9)							1492		784 ( 52.5 )	982 ( 86.3 )	104 ( 7.1 )	67 ( 8.1 )	189	36 ( 19.0 )	110 ( 69.8 )	18 ( 9.5 )	69.4 ( 7.0 )	231	91 (39.4)	66 (31.6)	42 (19.0)	63.7 (9.0)
		Netherlands Brain Bank (NBB)	European Ancestry (dutch)	37		21 (58.3) 1 missing	11 (32.4)	12 (35.1)	81.5 (11.2)							401		280 ( 70.2 ) missing 2	257 ( 82.5 )	26 ( 6.5 )	78.1 ( 11.3 )
		The Longitudinal Aging Study Amsterdam (LASA)	European Ancestry (dutch)	1654		880 (53.2)	492 (32)	287 (18.3)	62.7 (6.4)
		100-plus study	European Ancestry (dutch)	2571		1245 (48.4)	812 (34.5)	442 (18.1)	62.1 (7.9)	293		213 (72.7)	48 (16.7)	77 (27)	101.4 (1.7)
Brain compendium	AD, DLB, FTD, PSP	Brain compendium	European Ancestry	362		129 (35.6)	NA	NA	63.2 (18.8)							277		145 (52.3)	NA	NA	65.5 (10.4)	97	33 (34.0)	NA	NA	64.0 (9.4)	93	38 (40.9)	NA	NA	59.5 (11.7)	17	9 (52.9)	NA	NA	68.7 (12.1)
Danish study	longevity	Danish data from multiple studies (young controls vs 90+)	European Ancestry	2793		2005 (71.8)	NA	NA	26.5 (5.5)	853		646 (75.7)	NA	NA	At death/censoring: 99.9 (3.5)
IFGC	FTD	consortium	European Ancestry	5054		NA	965 (19.1)	768 (15.2)	NA																		1360	598 (44.0)	320 (23.5)	156 (11.5)	62 (24–93)
IPDGC	Parkinson's disease	consortium	European Ancestry	106951		NA	NA	NA	NA																												27595	NA	NA	NA	NA
KKNMS	Multiple sclerosis (MS)	consortium	European (German)	5714																																						4476	3152 (70.4)	mean 40 (range 11–83)
Leiden Longevity study (LLS)	longevity, prospective survival analysis	European Ancestry - Leiden Longevity Study	European Ancestry (dutch)	743		428 (57.6)	(under study)	(under study)	58.7 (7.5)	942		591 (62.7)	under study	under study	93.4 (2.7)
		European Ancestry - GEHA-NL	European Ancestry (dutch)							196		131 (66.8)	under study	under study	94.7 (2.5)
Mayo Clinic	AD, FTD, DLB, PSP	Mayo Clinic AD, DLB, PSP	European Ancestry	1487		839 (56.4)	352 (23.7)	69 (4.6)	81.385 (8.589)							1477		890 (60.3)	830 (56.2)	47 (3.2)	80.5 (8.9)	306	69 (22.5)	151 (49.3)	78 (25.5)	72.9 (8.1)						231	106 (45.9)	42 (18.2)	78 (33.8)	74.9 (7.2)	853	308 (36.1)	248 (29.1)	69 (8.1)	62.7 (12.1)
NDRU cohort	AD, DLB, PSP	NDRU cohort	European Ancestry	343		119 (34.6)	NA	NA	na mainly age of death							527		318 (60.4)	NA	NA	NA mainly age of death	622	217 (34.9)	NA	NA	NA mainly age of death						613	278 (45.4)	NA	NA	NA mainly age of death
Project MinE (ALS cases)	Amyotrophic lateral sclerosis (ALS)	consortium	European Ancestry	20673		52.6 (NA)	27.1 (NA)	15.5 (NA)	NA																																				10953	4425 (40.4)	NA (24.8)	NA (14.6)	NA
RiMoD-FTD	FTD	consortium	European (German, British, Dutch, French and Italian)	1660																							255	NA	NA	NA	60.16 (9.3)
Spanish cohorts	AD, FTD, DLB	Valdecilla Cohort	European Ancestry (Spaniard)																								59	23 (39.0)	NA	NA	71.3 (10.7)	1	1 (100)	NA	NA	65
		Fundació ACE	European Ancestry (Spaniard)	249		152 (62.0)	61 (out of 239, 25.5%)	35 (out of 239, 14.6%)	67.1 (8.5)							2		1 (50.0)	1 (out of 1, 100%)	0 (out of 1, 0%)	80.0 (3.7)	178	108 (61)	27 (out of 65, 41.5%)	7 (out of 65, 10.8%)	71.7 (10.5)	117	61 (52.1)	18 (out of 90, 20.0%)	5 (out of 90, 5.6%)	71.8 (10.5)	1	0 (0)	0 (0)	0 (0)	71
		Oviedo	European Ancestry (Spaniard)	187		106 (56.7)	33 (17.6)	26 (13.9)	67.6 (9.4)																		94	53 (58.2)	19 (out of 63, 30.2%)	5 (out of 63, 7.9%)	67.6 (9.5)
		Sant Pau (SPIN cohort)	European Ancestry (Spaniard)	300		95 (31.9)	57 (19.0)	31 (10.3)	73.2 (8.3)													53	32 (60.4)	25 (47.1)	5 (9.4%)	75.3 (5.8)
		San Sebastian	European Ancestry (Spaniard)	10		5 (50.0)	NA	NA	NA							21		13 (61.9)	1 (out of 7, 14.3%)	0 (out of 7, 0%)	66.1 (8.8)	1	0 (0)	NA	NA	75	96	52 (54.2)	2 (out of 33, 6.1%)	3 (out of 33, 9.1)	65.8 (9.2)	7	4 (57.1)	1 (out of 2, 50%)	0 (out of 2, 0%)	65.2 (4.8)
Swedish studies	AD, longevity	Gothenburg Birth Cohort Studies, Sweden	European Ancestry (majority Swedish)	2709	for N= 2725 (16 missing genotypes)	1690 (62.0)	834 (30.6)	366 (13.4)	77.9 ( 7.2 )	770	for N= 779 (9 missing genotypes)	612 (78.5)	155 (19.9)	129 (16.5)	96 (4.5)
		Clinical AD cohort, Sweden	European Ancestry (majority Swedish)	3480	for N= 3504 (16 missing genotypes)	2301 (65.7)	989 (28.2)	494 (14.1)	81.9 ( 10.1 )							564	for N = 572 (8 missing genotypes)	349 (61.0)	398 (69.6)	30 (5.2)	74.8 (7.5)
UCLA/UCSF GIFT	AD, FTD, PSP	Chen et al. Discovery	European Ancestry	182		110 (60.2)	40 (22.0)	18 (9.9)	71 (NA)							157		65 (41.4)	88 (56.1)	9 (5.7)	71 (NA)						132	61 (46.2)	35 (26.5)	11 (8.3)	67 (NA)	12	4 (25)	3 (16.7)	3 (16.7)	76 (NA)
		Chen et al. Replication	European Ancestry	67		41 (61.4)	8 (11.9)	5 (7.5)	NA							67		22 (32.8)	26 (38.8)	5 (7.4)	NA
UK Biobank	UK biobank by-proxy analysis for dementia and longevity	UK Biobank	European Ancestry	Missing as analysis is by-proxy

## Sheet: Stable 3 Genotyping
			Array data / TaqMan data			Sequence data						Imputed data
Consortium name or combined cohort name used in manuscript	Study Name	Previously described in: (reference)	Genotype Platform	Program used for calling	Call Rate (rs72824905)	Capture kit and sequence(r) description	Program(s) used for calling	QC description or reference	Call Rate (rs72824905)	Average read depth (overall)	Average read depth (rs72824905)	Pre-imputation QC (reference or description, HWE/MAF/call rate)	Reference panel	Imputation programs:	Genotype Platform	Imputation quality (R2) (rs72824905)
AgeCoDE	AgeCoDE	NA	Taqman custom design	QuantStudio 6 Flex	>0.99	NA	NA	NA	NA	NA	NA	NA	NA	NA	NA	NA
Amsterdam UMC	ADC, NBB and 100-Plus study	NA	custom content of Genome screening array (GSAsharedCUSTOM_20018389_A2)	Genome Studio 2.0	>0.99	NA	NA	NA	NA	NA	NA	NA	NA	NA	NA	NA
	LASA	Tesi, N., van der Lee, S.J., Hulsman, M., Jansen, I.E., Stringa, N., van Schoor, N., Meijers-Heijboer, H., Huisman, M., Scheltens, P., Reinders, M.J.T., et al. (2018). Centenarian controls increase variant effect sizes by an average twofold in an extreme case-extreme control analysis of Alzheimer's disease. Eur J Hum Genet.	Genome screening array	Genome Studio 2.0	imputed	NA	NA	NA	NA	NA	NA	tesi et al 2018.	HRC reference panel	michigan server	GSA	0.88
Brain compendium (estimates from Keogh et al.)	Brain compendium	Keogh MJ, Wei W, Wilson I, Coxhead J, Ryan S, Rollinson S, Griffin H, Kurzawa-Akanbi M, Santibanez-Koref M, Talbot K, Turner MR, McKenzie C, Troakes C, Attems J, Smith C, Al Sarraj S, Morris CM, Ansorge O, Pickering-Brown S, Ironside JW, Chinnery PF. Genetic compendium of 1511 human brains available through the UK Medical Research Council Brain Banks Network Resource. Genome Research 2017;27(1):1…				Nextera Rapid Exome Capture 62 Mb and HiSeq 2000, 100-bp paired-end reads.	Bioinformatic analysis was performed using an in-house pipeline including alignment (human reference genome hg19, UCSC) using Burrows-Wheeler Aligner (BWA) (Langmead et al. 2009).	Variant calling was performed using FreeBayes (Garrison and Marth 2012)
Danish study	Danish study	Deelen, J., Beekman, M., Uh, H.W., Broer, L., Ayers, K.L., Tan, Q., Kamatani, Y., Bennet, A.M., Tamm, R., Trompet, S., et al. (2014). Genome-wide association meta-analysis of human longevity identifies a novel locus conferring survival beyond 90 years of age. Hum Mol Genet 23, 4420-4432.	NA	NA	NA	NA	NA	NA	NA	NA	NA	Pre-imputation quality control included filtering SNPs on genotype call rate <95%, HWE P<10-4, and MAF = 1%, and individuals on sample call rate <95%, relatedness and gender mismatch.	1000 Genomes phase I v.3	IMPUTE2 version 2.3.2	Illumina Human OmniExpress Array (Illumina San Diego, CA, USA)	0.84
IFGC (International FTD-Genomics Consortium)	IFGC	Ferrari et al, 2014, Lancet Neurol (PMID: 24943344)	NeuroX, exome chip	Plink	0.99	NA	NA	NA	NA	NA	NA	NA	NA	NA	NA	NA
IPDGC (​The International Parkinson Disease Genomics Consortium)	IPDGC (​The International Parkinson Disease Genomics Consortium)	https://www.biorxiv.org/content/early/2018/08/09/388165.full.pdf+hhttps://www.biorxiv.org/content/early/2018/08/09/388165	mixed set of arrays
KKNMS (Multiple Sclerosis cases)	KKNMS	Dankowski et al. 2015. Successful Replication of GWAS Hits for Multiple Sclerosis in 10,000 Germans Using the Exome Array. Genet. Epidemiol. 39, 601–608. doi:10.1002/gepi.21933	Illumina HumanExome v1	Illumina Genome Studio	0.97	NA	NA	NA	NA	NA	NA	NA	NA	NA	NA	NA
Leiden Longevity study (LLS)	Leiden Longevity study (LLS)	Deelen, J., Beekman, M., Uh, H.W., Broer, L., Ayers, K.L., Tan, Q., Kamatani, Y., Bennet, A.M., Tamm, R., Trompet, S., et al. (2014). Genome-wide association meta-analysis of human longevity identifies a novel locus conferring survival beyond 90 years of age. Hum Mol Genet 23, 4420-4432.	Illumina Human660W/Illumina OmniExpress	Genome Studio 2.0	imputed	NA	NA	NA	NA	NA	NA	Deelen et al. 2014	HRC1.1	michigan server	Illumina Human660W/Illumina OmniExpress	0.96
	GEHA-NL	Deelen, J., Beekman, M., Uh, H.W., Broer, L., Ayers, K.L., Tan, Q., Kamatani, Y., Bennet, A.M., Tamm, R., Trompet, S., et al. (2014). Genome-wide association meta-analysis of human longevity identifies a novel locus conferring survival beyond 90 years of age. Hum Mol Genet 23, 4420-4432.	Illumina Infinium HD Human660W-Quad BeadChips	Genome Studio 2.0	imputed	NA	NA	NA	NA	NA	NA	Deelen et al. 2014	HRC1.1	michigan server	Illumina Infinium HD Human660W-Quad BeadChips	0.96
NDRU cohort	NDRU cohort	NA	NeuroChip PMID:28602509	GenomeStudio 2 (Illumina)	0.999	NA	NA	NA	NA	NA	NA	NA	NA	NA	NA	NA
Mayo Clinic AD, DLB, PSP	Mayo Clinic	Conway OJ, Carrasquillo MM, Wang X, Bredenberg JM, Reddy JS, Strickland SL, Younkin CS, Burgess JD, Allen M, Lincoln SJ, Nguyen T, Malphrus KG, Soto AI, Walton RL, Boeve BF, Petersen RC, Lucas JA, Ferman TJ, Cheshire WP, van Gerpen JA, Uitti RJ, Wszolek ZK, Ross OA, Dickson DW, Graff-Radford NR, Ertekin-Taner N. ABI3 and PLCG2 missense variants as risk factors for neurodegenerative diseases in Ca…	TaqMan assays	QuantStudio 7 Flex	>0.99	NA	NA	NA	NA	NA	NA
Project MinE (ALS cases)	Project MinE	Van Rheenen, Wouter, et al. "Genome-wide association analyses identify new risk variants and the genetic architecture of amyotrophic lateral sclerosis." Nature genetics 48.9 (2016): 1043.	mixed	mixed	mixed	NA	NA	NA	NA	NA	NA	Van Rheenen, Wouter, et al. "Genome-wide association analyses identify new risk variants and the genetic architecture of amyotrophic lateral sclerosis." Nature genetics 48.9 (2016): 1043.	custom	Impute2	mixed	>0.3
RiMoD-FTD	RiMod-FTD	NA				NA	NA	NA	NA	NA	NA	NA	NA	NA	NA	NA
Spanish cohorts	Valdecilla Cohort	NA	Taqman custom design	QuantStudio 6 Flex	0.930556	NA	NA	NA	NA	NA	NA	NA	NA	NA	NA	NA
	Fundació ACE	NA	Taqman custom design	QuantStudio 6 Flex	0.91	NA	NA	NA	NA	NA	NA	NA	NA	NA	NA	NA
	Oviedo	NA	Taqman custom design	QuantStudio 6 Flex	0.965636	NA	NA	NA	NA	NA	NA	NA	NA	NA	NA	NA
	Sant Pau	NA	Taqman custome design	QuantStudio 6 Flex	0.95664	NA	NA	NA	NA	NA	NA	NA	NA	NA	NA	NA
	San Sebastian	NA	Taqman custome design	QuantStudio 6 Flex	0.697368	NA	NA	NA	NA	NA	NA	NA	NA	NA	NA	NA
Swedish Studies	Gothenburg Birth Cohort Studies, Sweden	NA	Neuro Consortium Array (Neuro-chip) from Illumina	Genome Studio 2.0	>0.99	NA	NA	NA	NA	NA	NA	NA	NA	NA	NA	NA
	Clinical AD, Sweden	NA	Neuro Consortium Array (Neuro-chip) from Illumina	Genome Studio 2.0	>0.99	NA	NA	NA	NA	NA	NA	NA	NA	NA	NA	NA
UCLA/UCSF GIFT	UCLA/UCSF GIFT	Chen JA, Wang Q, Davis-Turak J, et al. A multiancestral genome-wide exome array study of alzheimer disease, frontotemporal dementia, and progressive supranuclear palsy. JAMA Neurology. 2015;72:414-422.	Illumina HumanExome BeadChip (+10K custom content)	GenomeStudio	0.995	NA	NA	NA	NA	NA	NA	NA	NA	NA	NA	NA
UK Biobank	UK Biobank	The UK Biobank resource with deep phenotyping and genomic data. Clare Bycroft, Colin Freeman ... Peter Donnelly & Jonathan Marchini. Nature. volume 562, pages203–209 (2018)				NA	NA	NA	NA	NA	NA	Bycroft et al., 2018. Samples were excluded for low DNA concentration, call rate < 95%, excess heterozygosity, sex chromosome abnormality, or sample duplication. Variants were excluded if they exhibited poor clustering of allele calls, batch, plate, array, or sex effects, departures from HWE, or discordance between technical replicate samples.	HRC + UK10K	SHAPEIT3/IMPUTE4	UK Biobank Axiom custom chip	0.951411

## Sheet: acknowledgments
Study/cohort	acknowledgment tekst
100-Plus study	100-Plus study: We are grateful for the collaborative efforts of all participating centenarians and their family members and/or relations. This work was supported by Stichting Alzheimer Nederland (WE09.2014-03), Stichting Diorapthe, horstingstuit foundation, Memorabel (ZonMW projectnumber 733050814) and Stichting VUmc Fonds. Genotyping of the 100-Plus Study was performed in the context of EADB (E…
ADC	Research of the Alzheimer center Amsterdam is part of the neurodegeneration research program of Amsterdam Neuroscience. The Alzheimer Center Amsterdam is supported by Stichting Alzheimer Nederland and Stichting VUmc fonds. The clinical database structure was developed with funding from Stichting Dioraphte. Genotyping of the Dutch case-control samples was performed in the context of EADB (European…
AgeCoDe	This study/publication is part of the German Research Network on Dementia (KND), the German Research Network on Degenerative Dementia (KNDD; German Study on Ageing, Cognition and Dementia in Primary Care Patients; AgeCoDe), and the Health Service Research Initiative (Study on Needs, health service use, costs and health-related quality of life in a large sample of oldest-old primary care patients …
Alfredo Ramirez	This work was partly supported by the ADAPTED consortium: Alzheimer's disease Apolipoprotein Pathology for Treatment Elucidation and Development, which has received funding from the Innovative Medicines Initiative 2 Joint Undertaking under grant agreement No 115975.
Brain compendium	Acknowledgements: This work was funded by the UK Medical Research Council (13044). P.F.C. is a Wellcome Trust principal Fellow (212219/Z/18/Z) and a UK NIHR Senior Investigator, who receives support from the Medical Research Council Mitochondrial Biology Unit (MC_UP_1501/2), and the National Institute for Health Research (NIHR) Biomedical Research Centre based at Cambridge University Hospitals NH…
Clinical AD, Sweden	We would like to thank UCL Genomics for performing the genotyping analyses.
Danish data	The studies behind the Danish long-lived cases received funding from The National Program for Research Infrastructure 2007 (grant no. 09-063256), the Danish Agency for Science Technology and Innovation, the Velux Foundation, the US National Institute of Health (P01 AG08761), the Danish Agency for Science, Technology and Innovation/The Danish Council for Independent Research (grant no. 11-107308),…
FACE	We would like to thank patients and controls who participated in this project. We are indebted to Trinitat Port-Carbó and her family for their support of Fundació ACE research programs. Fundació ACE collaborates with the Centro de Investigación Biomédica en Red sobre Enfermedades Neurodegenerativas (CIBERNED, Spain) and is one of the participating centers of the Dementia Genetics Spanish Consorti…
GEHA-NL	The work described in this paper was funded mainly by the EU GEHA Project contract no. LSHM-CT-2004-503-270.
Gothenburg Birth Cohort Studies, Sweden	We would like to thank UCL Genomics for performing the genotyping analyses. The studies were supported by The Stena Foundation, The Swedish Research Council (2015-02830, 2013-8717), The Swedish Research Council for Health, Working Life and Wellfare (2013-1202, 2005-0762, 2008-1210, 2013-2300, 2013-2496, 2013-0475), The Brain Foundation, Sahlgrenska University Hospital (ALF), The Alzheimer's Assoc…
IFGC	International FTD-Genomics Consortium (IFGC): The authors thank the IFGC for providing relevant data to support the analyses presented in this manuscript. Further acknowledgments for IFGC (https://ifgcsite.wordpress.com/), e.g. full members list and affiliations, are found in the appendix A and B. We acknowledge the following contributors to IFGC: R Ferrari; D G Hernandez; M A Nalls; J D Rohrer; …	Appendix A and B in embedded document
IPDGC (​The International Parkinson Disease Genomics Consortium)	We also would like to thank all members of the International Parkinson Disease Genomics Consortium (IPDGC). See for a complete overview of members, acknowledgements and funding http://pdgenetics.org/partners.
KKNMS	This work was supported by the German Ministry for Education and Research (BMBF) as part of the “German Competence Network Multiple Sclerosis” (KKNMS) (grant nos. 01GI0916 and 01GI0917) and the Munich Cluster for Systems Neurology (SyNergy). TA was supported by the BMBF through the Integrated Network IntegraMent, under the auspices of the e:Med Programme (01ZX1614J).
LASA	LASA is largely supported by a grant from the Netherlands Ministry of Health, Welfare and Sports, Directorate of Long-Term Care. The authors are grateful to all LASA participants, the fieldwork team and all researchers for their ongoing commitment to the study.
LLS	This study was supported by a grant from the Innovation-Oriented Research Program on Genomics (SenterNovem IGE05007), the Centre for Medical Systems Biology, and the Netherlands Consortium for Healthy Ageing (Grant 050-060-810), all in the framework of the Netherlands Genomics Initiative/Netherlands Organization for Scientific Research (NWO) and by Unilever Colworth.
Maria Carolina Dalmasso	Georg Forster Research Award (Alexander von Humboldt Foundation)
Mayo Clinic AD, DLB, PD, PSP	We thank the patients and their families for their participation, without whom these studies would not have been possible. Funding for this work was supported by National Institute on Aging [RF AG051504 to NET.; U01 AG046139 to NET]; and National Institute of Neurological Disorders and Stroke [R01 NS080820 to NET; P50 NS072187]. The Mayo Clinic is a Lewy Body Dementia Association (LBDA) Research …
NDRU cohort	ACKNOWLEDGMENTS We would like to thank the NIH Neuro Brain Bank for contributing tissue samples; this study was supported in part by grants from the National Institutes of Health: U19-AG03365, P50 NS38377, and P50-AG005146. Tissue samples for genotyping were provided by the Johns Hopkins Morris K. Udall Center of Excellence for Parkinson’s Disease Research (NIH P50 NS38377) and the Johns Hopkins …
Oviedo	This work was partly supported by Grant from Fondo de Investigaciones Sanitarias-Fondos FEDER EuropeanUnion to Victoria Alvarez PI15/00878
Pascual Sánchez-Juan	Pascual Sánchez-Juan is supported by CIBERNED and Carlos III Institute of Health, Spain (PI08/0139, PI12/02288, and PI16/01652), jointly funded by Fondo Europeo de Desarrollo Regional (FEDER), Unión Europea, “Una manera de hacer Europa”.
Project MinE	The ProjectMinE study was supported by the ALS Foundation Netherlands and the MND association (UK) (Project MinE, www.projectmine.com).
RiMod-FTD	This work was supported in part by RiMod-FTD, a EU Joint Programme - Neurodegenerative Disease Research (JPND) project.
San Sebastian	We would like to thank patients and control volunteers who participated in this study. We thank Ana Gorostidi for his work at the Biodonostia HRI Genomics Platform. This work was partly supported by CIBERNED. Adolfo López de Munain is supported by Fundación Salud 2000 (PI2013156) and Diputación Foral de Gipuzkoa (Exp. 114/17).
SPIN cohort	The SPIN cohort is a multimodal research cohort for biomarker discovery and validation that includes participants with different neurodegenerative dementias, mild cognitive impairment and cognitively normal controls. All participants receive an extensive neurological and neuropsychological evaluation and undergo structural 3T brain MRI, blood extraction, and lumbar puncture for CSF biomarkers. A …
SPIN cohort	The SPIN cohort: We are indebted to patients and their families for their participation in the “Sant Pau Initiative on Neurodegeneration cohort”, at the Sant Pau Hospital (Barcelona). This is a multimodal research cohort for biomarker discovery and validation that is partially funded by Generalitat de Catalunya (2017 SGR 547 to JC), as well as from the Institute of Health Carlos III-Subdirección …
UK Biobank	This work was funded by The Netherlands Organization for Scientific Research (NWO VICI 453-14-005). The analyses were carried out on the Genetic Cluster Computer, which is financed by the Netherlands Scientific Organization (NWO: 480-05-003), by the VU University, Amsterdam, The Netherlands, and by the Dutch Brain Foundation, and is hosted by the Dutch National Computing and Networking Services S…
